# Supplementary material for: Integration of Circulating Immune Checkpoint Proteins and Osteopontin Refined Risk Stratification in Osteosarcoma
Source: Cancers (Basel). 2026 May 23;18(11):1701. doi: 10.3390/cancers18111701 (PMC13255615; doi:10.3390/cancers18111701)
Supplement: Supplementary file 1 [file cancers-18-01701-s001.zip › Table S1.xlsx]

## Sheet: MannWhitney_ICP
Table S2: Differential expression of immune checkpoint proteins between groups
Analyte	p_raw	p_adj	star
BTLA	0.497896	0.81745	ns
CD27	0.031367	0.26662	*
CD28	0.32949	0.81745	ns
TIM3	0.482937	0.81745	ns
HVEM	0.0217321	0.26662	*
CD40	0.13717	0.760922	ns
GITR	0.72128	0.81745	ns
LAG3	0.17904	0.760922	ns
TLR2	0.802806	0.852982	ns
GITRL	0.609123	0.81745	ns
PD1	0.677267	0.81745	ns
CTLA4	0.677267	0.81745	ns
CD80	0.625874	0.81745	ns
CD86	0.66857	0.81745	ns
PDL1	0.89593	0.89593	ns
PDL2	0.677267	0.81745	ns
ICOS	0.685981	0.81745	ns
