# Supplementary material for: Integration of Circulating Immune Checkpoint Proteins and Osteopontin Refined Risk Stratification in Osteosarcoma
Source: Cancers (Basel). 2026 May 23;18(11):1701. doi: 10.3390/cancers18111701 (PMC13255615; doi:10.3390/cancers18111701)
Supplement: Supplementary file 1 [file cancers-18-01701-s001.zip › Table S2.xlsx]

## Sheet: ST1_ICP_Logistic
Table S3. Logistic regression analysis of individual soluble immune checkpoint protein analytes for predicting advanced osteosarcoma (n = 47).
Analyte	Univariable OR (95% CI)	Univariable p	Multivariable OR (95% CI)¹	Multivariable p	p_adj (BH)
BTLA	1.17 (0.32–4.33)	0.814	1.04 (0.25–4.49)	0.96	0.994
CD27	2.85 (0.77–12.24)	0.131	2.72 (0.65–13.09)	0.184	0.994
CD28	1.17 (0.32–4.33)	0.814	1.01 (0.24–4.32)	0.987	0.994
TIM-3	1.80 (0.50–7.04)	0.377	1.50 (0.35–6.77)	0.583	0.994
HVEM	2.85 (0.77–12.24)	0.131	4.70 (1.01–30.06)	0.066	0.994
CD40	2.85 (0.77–12.24)	0.131	2.49 (0.56–12.66)	0.242	0.994
GITR	1.17 (0.32–4.33)	0.814	1.07 (0.25–4.75)	0.928	0.994
LAG-3	1.80 (0.50–7.04)	0.377	1.73 (0.39–8.48)	0.476	0.994
TLR-2	0.76 (0.21–2.76)	0.678	0.66 (0.14–2.98)	0.586	0.994
GITRL	1.17 (0.32–4.33)	0.814	1.24 (0.28–5.64)	0.775	0.994
PD-1	1.80 (0.50–7.04)	0.377	1.58 (0.37–7.12)	0.539	0.994
CTLA-4	1.17 (0.32–4.33)	0.814	0.99 (0.24–4.25)	0.994	0.994
CD80 (B7-1)	1.17 (0.32–4.33)	0.814	1.04 (0.25–4.49)	0.96	0.994
CD86 (B7-2)	1.80 (0.50–7.04)	0.377	1.68 (0.39–7.94)	0.49	0.994
PD-L1	1.80 (0.50–7.04)	0.377	1.87 (0.44–9.04)	0.41	0.994
PD-L2	0.76 (0.21–2.76)	0.678	1.06 (0.24–4.68)	0.939	0.994
ICOS	1.17 (0.32–4.33)	0.814	1.21 (0.29–5.27)	0.794	0.994
¹ Multivariable model adjusted for age group (< 18 vs ≥ 18 years), sex, tumor location, and tumor size (n = 32 with complete tumor size data). Analyte concentrations were log₂-transformed and dichotomized at the cohort median. p-values are from logistic regression; BH = Benjamini–Hochberg false discovery rate correction. OR = odds ratio; CI = confidence interval.
