# Supplementary material for: Integration of Circulating Immune Checkpoint Proteins and Osteopontin Refined Risk Stratification in Osteosarcoma
Source: Cancers (Basel). 2026 May 23;18(11):1701. doi: 10.3390/cancers18111701 (PMC13255615; doi:10.3390/cancers18111701)
Supplement: Supplementary file 1 [file cancers-18-01701-s001.zip › Table S3.xlsx]

## Sheet: Panel_Terms_Summary
Table S3. Penalized Cox Regression and Model Performance Statistics for ICP2 and BRF1 Panels in Survival Analysis
Endpoint	Model	Panel	HR	CI_lo	CI_hi	p_value	Sig	HR_label	C_index	n	events
PFS	A_PFS (ICP2)	ICP2 (HVEM+CD27)	268.932	29805.9	Inf	0	***	268.93 (29805.85–Inf)	0.924	32	8
PFS	B_PFS (BRF1)	BRF1 (OPN)	0.906	1.223	54.721	0.8941	ns	0.91 (1.22–54.72)	0.741	32	8
PFS	C_PFS (Combined)	ICP2 (HVEM+CD27)	269.879	21702.2	Inf	0	***	269.88 (21702.22–Inf)	0.932	32	8
PFS	C_PFS (Combined)	BRF1 (OPN)	1.235	1.289	308.434	0.7834	ns	1.24 (1.29–308.43)	0.932	32	8
OS	A_OS (ICP2)	ICP2 (HVEM+CD27)	23.668	5.235		0.0146	*	23.67 (5.24–NA)	0.903	32	7
OS	B_OS (BRF1)	BRF1 (OPN)	1.059	1.212	249.286	0.9448	ns	1.06 (1.21–249.29)	0.766	32	7
OS	C_OS (Combined)	ICP2 (HVEM+CD27)	347.353	41.537		0.0036	**	347.35 (41.54–NA)	0.929	32	7
OS	C_OS (Combined)	BRF1 (OPN)	8.22	2.089		0.0897	ns	8.22 (2.09–NA)	0.929	32	7
